# Supplementary material for: Effects of Elaidic Acid on HDL Cholesterol Uptake Capacity
Source: Nutrients. 2021 Sep 4;13(9):3112. doi: 10.3390/nu13093112 (PMC8464738; doi:10.3390/nu13093112)
Supplement: Supplementary file 1 [file nutrients-13-03112-s001.zip]

Archive with 4 entries (2 files):
- nutrients-1336097-supplementary/
- nutrients-1336097-supplementary/Supplemetary files (final prrof)/
- nutrients-1336097-supplementary/Supplemetary files (final prrof)/Nutrients-1336097_Supplemental Figures (final proof).pdf
- nutrients-1336097-supplementary/Supplemetary files (final prrof)/Supplementary_Tables (final proof).pdf
